# Supplementary material for: Influence of Urea and Dimethyl Sulfoxide on K-Peptide Fibrillation
Source: Int J Mol Sci. 2022 Mar 11;23(6):3027. doi: 10.3390/ijms23063027 (PMC8949822; doi:10.3390/ijms23063027)
Supplement: Supplementary file 1 [file ijms-23-03027-s001.zip]

Archive with 1 entries (1 files):
- ijms-1614370-supplementary.pdf
